# Supplementary material for: Prioritization, clustering and functional annotation of MicroRNAs using latent semantic indexing of MEDLINE abstracts
Source: BMC Bioinformatics. 2016 Oct 6;17(Suppl 13):350. doi: 10.1186/s12859-016-1223-2 (PMC5073981; doi:10.1186/s12859-016-1223-2)
Supplement: Additional file 2 — Tables S1A, S1B, S1C, S2A, S2B, S3, S4A and S4B. Microsoft Excel 2013 workbook ’S11-S1.xlsx’ contains supplementary tables 1A, 1B, 1C, 2A, 2B, 3, 4A and 4B in separate tabs. (XLSX 32.5 KB) [file 12859_2016_1223_MOESM2_ESM.xlsx]

## Sheet: Table S1A
Table S1A Term-to-miRNA prioritization AUCs for gold standard - I (miR2Disease).
DOID	name	# terms	# miRNAs	AUC
2030	anxiety disorder	2	7	1
3962	follicular thyroid carcinoma (FTC)	4	2	1
9291	lipoma	1	11	1
12931	myocardial injury	2	2	1
3247	rhabdomyosarcoma	1	7	1
1441	Spinocerebellar ataxia	2	7	1
7148	Rheumatoid Arthritis	2	2	0.99543
3948	adrenocortical carcinoma	2	5	0.99161
6708	recurrent ovarian cancer	3	4	0.9633
10944	tongue squamous cell carcinoma	4	5	0.94897
715	T-cell leukemia	2	14	0.9341
9408	acute myocardial infarction	3	14	0.91851
5844	myocardial infarction	2	9	0.9077
14330	parkinson Parkinson's disease	3	7	0.90663
3963	thyroid cancer	2	2	0.90525
2043	hepatitis b Hepatitis-B	3	7	0.90465
6432	pulmonary hypertension	2	18	0.90405
9970	Obesity	1	3	0.90084
1107	esophageal cancer	2	17	0.8977
14667	metabolic disease	2	4	0.87729
12858	huntington Huntington's disease (HD)	4	12	0.8715
8552	chronic myeloid leukemia (CML)	4	9	0.86632
5827	Endometrial Endometrioid Adenocarcinoma	3	10	0.86465
1749	squamous carcinoma	2	14	0.8605
8584	Burkitt burkitt's lymphoma	3	22	0.86005
5737	primary myelofibrosis	2	3	0.85355
353	B-cell lymphoma;diffuse large B-cell lymphoma (DLBCL);malignant lymphoma;mantle cell lymphoma (MCL);myc rearranged MYC-rearranged lymphoma	12	50	0.836
3858	medulloblastoma	1	28	0.83426
3305	teratocarcinoma	1	9	0.83346
9538	multiple myeloma (MM)	3	34	0.83005
3363	coronary artery disease	3	8	0.82234
1040	B-cell chronic lymphocytic leukemia;chronic lymphocytic leukemia (CLL)	5	84	0.8199
178	vascular disease	2	14	0.81425
7012	anaplastic thyroid carcinoma (ATC)	4	23	0.80815
1173	Polycystic liver disease	3	2	0.80365
4914	Oesophageal adenocarcinoma	2	6	0.80261
3908	non small non-small cell lung cancer (NSCLC)	7	36	0.79194
5898	Polycystic Kidney Disease	3	3	0.78719
5520	head and neck squamous cell carcinoma (HNSCC)	7	77	0.78646
10652	alzheimer Alzheimer's disease	3	64	0.78618
6624	laryngeal carcinoma	2	12	0.78524
3565	meningioma	1	3	0.78337
2627	glioma	1	43	0.77558
3969	papillary thyroid carcinoma (PTC)	4	57	0.77497
684	hepatocellular carcinoma (HCC)	3	152	0.77337
9080	Waldenstrom Macroglobulinemia (WM)	3	9	0.77257
114	congenital heart disease;Heart Disease	5	5	0.77057
10923	homozygous sickle cell disease (HbSS)	5	22	0.75952
3910	Lung Adenocarcinoma	2	4	0.75667
8567	Hodgkin's hodgkin lymphoma	3	51	0.75088
5556	testicular germ cell tumor	4	19	0.74618
9351	type 2 type-2 diabetes	4	24	0.74419
5517	gastric cancer (stomach cancer)	3	58	0.74385
11934	head and neck cancer	4	3	0.74294
9119	acute myeloid leukemia (AML);acute promyelocytic leukemia (APL)	6	114	0.74226
3459	breast cancer	2	129	0.73996
9952	acute lymphoblastic leukemia (ALL)	4	52	0.729
46	non alcoholic non-alcoholic fatty liver disease (NAFLD)	7	73	0.72897
6000	heart failure	2	16	0.72494
8894	Oral Carcinoma	2	116	0.72131
3471	Cowden Syndrome	2	4	0.7156
5745	serous ovarian cancer	3	47	0.71274
4947	cholangiocarcinoma	1	35	0.70928
2348	Cardiovascular Disease	2	5	0.70759
1909	malignant melanoma;melanoma;uveal melanoma	3	125	0.7041
2144	ovarian cancer (OC)	3	116	0.70254
3498	pancreatic ductal adenocarcinoma (PDAC)	4	34	0.6966
3068	glioblastoma	1	41	0.69474
14250	Down down's syndrome (DS)	4	18	0.69049
2377	multiple sclerosis	2	17	0.68612
3905	lung cancer	2	133	0.68598
557	Kidney Disease	2	10	0.68535
3829	pituitary adenoma	2	43	0.68509
1985	colorectal cancer	2	146	0.68206
8541	Sezary syndrome	2	3	0.67963
1790	Malignant mesothelioma (MM)	3	40	0.67903
12236	primary biliary cirrhosis (PBC)	4	59	0.67006
11984	cardiac hypertrophy	2	98	0.66554
769	neuroblastoma (NB)	2	41	0.66514
4905	pancreatic cancer	2	94	0.66121
2871	endometrial cancer	2	3	0.66056
10286	prostate cancer	2	144	0.65767
3073	glioblastoma multiforme (GBM)	3	28	0.65438
4467	renal clear cell carcinoma	4	22	0.64822
9261	nasopharyngeal carcinoma (NPC)	3	15	0.6452
2893	cervical cancer	2	28	0.64303
4972	Myelodysplastic Syndrome	2	6	0.63479
11724	limb girdle limb-girdle muscular dystrophies dystrophy types type 2A type-2a (LGMD2A)	11	70	0.6331
4001	epithelial ovarian cancer (EOC)	4	79	0.62209
3978	cardiomyopathy	1	13	0.61322
4451	kidney cancer	2	70	0.61177
4007	bladder cancer	2	55	0.61121
5419	schizophrenia	1	36	0.57199
768	retinoblastoma	1	41	0.56811
13223	uterine leiomyoma (ULM)	3	62	0.56645
3191	nemaline myopathy (NM)	3	75	0.54916
8524	follicular lymphoma (FL)	3	21	0.53847
2356	myeloproliferative disorder	2	6	0.53303
289	Endometriosis	1	35	0.52937
3945	Glomerulosclerosis	1	10	0.51093
8577	ulcerative colitis (UC)	3	35	0.50041
1208	autism spectrum disorder (ASD)	4	54	0.49927
2786	Cerebellar neurodegeneration	2	60	0.49838
2370	Diabetic Nephropathy	2	4	0.49427
9088	psoriasis	1	59	0.49352
13315	chronic pancreatitis	2	29	0.49116
10584	retinitis pigmentosa (RP)	3	9	0.49085
423	miyoshi myopathy (MM)	3	55	0.4887
2976	glomerular disease	2	6	0.4881
1115	sarcoma	1	11	0.48697
657	adenoma	1	11	0.48464
4928	Intrahepatic cholangiocarcinoma (ICC)	3	11	0.46705
2841	asthma	1	4	0.46502
14691	Becker muscular dystrophy (BMD);Duchenne muscular dystrophy (DMD)	6	79	0.45746
11727	facioscapulohumeral muscular dystrophy (FSHD)	4	35	0.44198
3429	Inclusion body myositis (IBM)	4	13	0.4412
10881	vesicular stomatitis	2	3	0.42715

## Sheet: Table S1B
Table S1B miRNA-to-Term prioritization AUCs for gold standard - I (miR2Disease).
DOID	name	# terms	# miRNAs	AUC
1107	esophageal cancer	2	17	1
2627	glioma	1	43	1
14330	parkinson Parkinson's disease	3	7	1
10944	tongue squamous cell carcinoma	4	5	1
9080	Waldenstrom Macroglobulinemia (WM)	3	9	1
3858	medulloblastoma	1	28	0.99666
3247	rhabdomyosarcoma	1	7	0.99666
3068	glioblastoma	1	41	0.99331
3305	teratocarcinoma	1	9	0.98997
3459	breast cancer	2	129	0.98826
2377	multiple sclerosis	2	17	0.98662
10923	homozygous sickle cell disease (HbSS)	5	22	0.97819
1441	Spinocerebellar ataxia	2	7	0.97819
3471	Cowden Syndrome	2	4	0.95318
5827	Endometrial Endometrioid Adenocarcinoma	3	10	0.94966
5745	serous ovarian cancer	3	47	0.93645
3829	pituitary adenoma	2	43	0.92977
2030	anxiety disorder	2	7	0.9245
2144	ovarian cancer (OC)	3	116	0.92282
10286	prostate cancer	2	144	0.90635
12931	myocardial injury	2	2	0.89632
1985	colorectal cancer	2	146	0.8796
4947	cholangiocarcinoma	1	35	0.87291
353	B-cell lymphoma;diffuse large B-cell lymphoma (DLBCL);malignant lymphoma;mantle cell lymphoma (MCL);myc rearranged MYC-rearranged lymphoma	12	50	0.86409
3969	papillary thyroid carcinoma (PTC)	4	57	0.85953
715	T-cell leukemia	2	14	0.85953
3948	adrenocortical carcinoma	2	5	0.80268
5517	gastric cancer (stomach cancer)	3	58	0.77852
8584	Burkitt burkitt's lymphoma	3	22	0.77258
4905	pancreatic cancer	2	94	0.76923
3073	glioblastoma multiforme (GBM)	3	28	0.7486
7012	anaplastic thyroid carcinoma (ATC)	4	23	0.73737
3962	follicular thyroid carcinoma (FTC)	4	2	0.7348
4001	epithelial ovarian cancer (EOC)	4	79	0.73244
4007	bladder cancer	2	55	0.7291
5520	head and neck squamous cell carcinoma (HNSCC)	7	77	0.70777
6708	recurrent ovarian cancer	3	4	0.67224
10652	alzheimer Alzheimer's disease	3	64	0.67114
9119	acute myeloid leukemia (AML);acute promyelocytic leukemia (APL)	6	114	0.66946
1173	Polycystic liver disease	3	2	0.66555
3905	lung cancer	2	133	0.6443
3908	non small non-small cell lung cancer (NSCLC)	7	36	0.64105
2370	Diabetic Nephropathy	2	4	0.63423
5556	testicular germ cell tumor	4	19	0.63255
8894	Oral Carcinoma	2	116	0.6087
3498	pancreatic ductal adenocarcinoma (PDAC)	4	34	0.60201
12236	primary biliary cirrhosis (PBC)	4	59	0.58054
4451	kidney cancer	2	70	0.55184
9408	acute myocardial infarction	3	14	0.54027
1040	B-cell chronic lymphocytic leukemia;chronic lymphocytic leukemia (CLL)	5	84	0.49383
6000	heart failure	2	16	0.4396
46	non alcoholic non-alcoholic fatty liver disease (NAFLD)	7	73	0.42282
684	hepatocellular carcinoma (HCC)	3	152	0.37248
3363	coronary artery disease	3	8	0.24415
9970	Obesity	1	3	0.23746
12858	huntington Huntington's disease (HD)	4	12	0.20805
5844	myocardial infarction	2	9	0.13378
3565	meningioma	1	3	0.016722

## Sheet: Table S1C
Table S1C Cohesions for gold standard - I (miR2Disease).
DOID	disease_name	cohesion_lsi	cohesion_co-occurence	pval_ranksum
9952	acute lymphoblastic leukemia (ALL)	0.792393	0.270833	0
9119	acute myeloid leukemia (AML);acute promyelocytic leukemia (APL)	0.797045	0.193696	0
9408	acute myocardial infarction	0.932003	0.689814	0.015768
657	adenoma	1	1	NaN
3948	adrenocortical carcinoma	1	1	1
10652	alzheimer Alzheimer's disease	0.814185	0.212546	0
7012	anaplastic thyroid carcinoma (ATC)	0.806658	0.31338	0
2030	anxiety disorder	1	1	0.461538
2841	asthma	0.983498	0.828933	0.657143
1208	autism spectrum disorder (ASD)	0.686688	0.166667	0
1040	B-cell chronic lymphocytic leukemia;chronic lymphocytic leukemia (CLL)	0.831495	0.243073	0
353	B-cell lymphoma;diffuse large B-cell lymphoma (DLBCL);malignant lymphoma;mantle cell lymphoma (MCL);myc rearranged MYC-rearranged lymphoma	0.783511	0.310481	0
14691	Becker muscular dystrophy (BMD);Duchenne muscular dystrophy (DMD)	0.637472	0.182381	0
4007	bladder cancer	0.761914	0.268402	0
3459	breast cancer	0.799784	0.173071	0
8584	Burkitt burkitt's lymphoma	0.928321	0.617544	0
11984	cardiac hypertrophy	0.784896	0.214397	0
3978	cardiomyopathy	0.898526	0.583333	1e-05
2348	Cardiovascular Disease	0.758278	0.25	0.007937
2786	Cerebellar neurodegeneration	0.780937	0.213918	0
2893	cervical cancer	0.704235	0.256538	0
4947	cholangiocarcinoma	0.771518	0.235294	0
8552	chronic myeloid leukemia (CML)	0.831581	0.413282	0.000311
13315	chronic pancreatitis	0.579583	0.128767	0
1985	colorectal cancer	0.863572	0.182613	0
114	congenital heart disease;Heart Disease	0.715232	0.5	0.055556
3363	coronary artery disease	0.878643	0.353798	0.000155
3471	Cowden Syndrome	0.971947	0.666667	0.171429
10223	dermatomyositis (DM)	0.63126	0.25456	0
2370	Diabetic Nephropathy	0.743674	0.666667	0.114286
14250	Down down's syndrome (DS)	0.865255	0.762874	0.006732
2871	endometrial cancer	1	1	1
5827	Endometrial Endometrioid Adenocarcinoma	0.821175	0.777778	0.137472
289	Endometriosis	0.778855	0.247035	0
4001	epithelial ovarian cancer (EOC)	0.68833	0.156636	0
1107	esophageal cancer	0.78614	0.333333	2e-06
11727	facioscapulohumeral muscular dystrophy (FSHD)	0.815203	0.352941	0
8524	follicular lymphoma (FL)	0.599126	0.241608	0
3962	follicular thyroid carcinoma (FTC)	0.996721	0.996721	1
5517	gastric cancer (stomach cancer)	0.830394	0.330614	0
3068	glioblastoma	0.758543	0.33425	0
3073	glioblastoma multiforme (GBM)	0.647802	0.186401	0
2627	glioma	0.779311	0.257666	0
2976	glomerular disease	1	1	1
3945	Glomerulosclerosis	0.851852	0.593902	0.002796
3462	hamartoma	1	1	NaN
11934	head and neck cancer	0.763158	0.475329	0.1
5520	head and neck squamous cell carcinoma (HNSCC)	0.784477	0.214954	0
6000	heart failure	0.803322	0.399313	1.1e-05
2043	hepatitis b Hepatitis-B	0.831667	0.666667	0.066434
684	hepatocellular carcinoma (HCC)	0.852611	0.191781	0
8567	Hodgkin's hodgkin lymphoma	0.746956	0.211707	0
10923	homozygous sickle cell disease (HbSS)	0.767308	0.35	0
12858	huntington Huntington's disease (HD)	0.763328	0.361171	3.5e-05
3429	Inclusion body myositis (IBM)	0.850693	0.580277	0.000156
4928	Intrahepatic cholangiocarcinoma (ICC)	0.633446	0.3	7.6e-05
4451	kidney cancer	0.751899	0.195053	0
557	Kidney Disease	0.872428	0.555556	0.00442
6624	laryngeal carcinoma	0.999692	0.999692	0.788525
11724	limb girdle limb-girdle muscular dystrophies dystrophy types type 2A type-2a (LGMD2A)	0.699711	0.217079	0
9291	lipoma	1	1	NaN
3910	Lung Adenocarcinoma	1	1	1
3905	lung cancer	0.81032	0.20137	0
1909	malignant melanoma;melanoma;uveal melanoma	0.731248	0.140281	0
1790	Malignant mesothelioma (MM)	0.773152	0.342609	0
3858	medulloblastoma	0.822249	0.370238	0
3565	meningioma	1	1	1
14667	metabolic disease	0.894389	0.666667	0.028571
423	miyoshi myopathy (MM)	0.72093	0.25	0
9538	multiple myeloma (MM)	0.817627	0.357975	0
2377	multiple sclerosis	0.642295	0.266212	7e-06
4972	Myelodysplastic Syndrome	1	1	1
2356	myeloproliferative disorder	0.987708	0.997342	0.04329
5844	myocardial infarction	0.859532	0.571429	0.008547
12931	myocardial injury	1	1	1
2691	myoma	1	1	NaN
9261	nasopharyngeal carcinoma (NPC)	0.647808	0.153846	9e-06
3191	nemaline myopathy (NM)	0.724937	0.208207	0
10952	Nephritis	0.57428	0.115385	0
769	neuroblastoma (NB)	0.850752	0.295677	0
46	non alcoholic non-alcoholic fatty liver disease (NAFLD)	0.763717	0.201001	0
3908	non small non-small cell lung cancer (NSCLC)	0.891724	0.546073	0
9970	Obesity	0.960526	0.5	0.7
4914	Oesophageal adenocarcinoma	0.834551	0.499336	0.002165
8894	Oral Carcinoma	0.778397	0.186626	0
2144	ovarian cancer (OC)	0.700504	0.190476	0
4905	pancreatic cancer	0.825731	0.216731	0
3498	pancreatic ductal adenocarcinoma (PDAC)	0.741902	0.236542	0
3969	papillary thyroid carcinoma (PTC)	0.879556	0.330761	0
14330	parkinson Parkinson's disease	0.751667	0.333333	0.000583
3829	pituitary adenoma	0.802945	0.309526	0
5898	Polycystic Kidney Disease	0.985197	0.993421	0.7
1173	Polycystic liver disease	0.996721	0.996721	1
10222	polymyositis (PM)	0.675874	0.283145	0
12236	primary biliary cirrhosis (PBC)	0.673307	0.194386	0
5737	primary myelofibrosis	0.995066	0.996711	0.8
10286	prostate cancer	0.765248	0.137438	0
9088	psoriasis	0.822805	0.295572	0
6432	pulmonary hypertension	0.92694	0.75	1e-06
6708	recurrent ovarian cancer	0.954895	0.973597	0.114286
4467	renal clear cell carcinoma	0.780451	0.523642	0
10584	retinitis pigmentosa (RP)	0.870386	0.871225	0.590086
768	retinoblastoma	0.633326	0.235294	0
3247	rhabdomyosarcoma	0.932778	0.828889	0.200466
7148	Rheumatoid Arthritis	1	1	1
1115	sarcoma	1	1	NaN
5419	schizophrenia	0.756985	0.239167	0
5745	serous ovarian cancer	0.835201	0.278763	0
8541	Sezary syndrome	0.909539	0.491776	0.7
1441	Spinocerebellar ataxia	0.948333	0.983333	0.000583
1749	squamous carcinoma	0.94828	0.769231	6e-06
715	T-cell leukemia	0.898399	0.758992	0.001016
3305	teratocarcinoma	0.96854	0.625	4.1e-05
5556	testicular germ cell tumor	0.768777	0.352941	0
3963	thyroid cancer	1	1	1
10944	tongue squamous cell carcinoma	0.952815	0.748344	0.015873
9351	type 2 type-2 diabetes	0.830696	0.423798	0
8577	ulcerative colitis (UC)	0.85219	0.386975	0
13223	uterine leiomyoma (ULM)	0.711984	0.168133	0
178	vascular disease	0.858243	0.453467	0.000587
10881	vesicular stomatitis	0.940789	0.978618	0.1
9080	Waldenstrom Macroglobulinemia (WM)	0.635213	0.525084	0.001554

## Sheet: Table S2A
Table S2A miRNA-to-term prioritization AUCs for gold standard - II.
name	# terms	# miRNAs	AUC
HDL high density lipoprotein	4	13	0.73244
Endothelium endothelial	2	43	0.72575
cholesterol Homeostasis	2	19	0.68289
adipogenesis	1	18	0.40134
Cystic Fibrosis	2	10	0.20401

## Sheet: Table S2B
Table S2B Cohesions for gold standard - II.
disease_name	cohesion_lsi	cohesion_co-occurence	pval_ranksum
cholesterol Homeostasis	0.383929	0.285714	0.00479
Endothelium endothelial	0.660173	0.613276	0.017741
adipogenesis	0.47037	0.409877	0.011299
macrophage	0.665653	0.575988	0.049883
HDL high density lipoprotein	0.490909	0.393182	0.023407
Asthma	0.829861	0.847222	0.972028
COPD Chronic obstructive pulmonary disease	0.490196	0.620915	0.028571
Cystic Fibrosis	0.816327	0.82449	1
Idiopathic pulmonary fibrosis	0.576923	0.5	0.6

## Sheet: Table S3
Table S3 List of miRNAs in each cluster corresponding to Figure 6.
cluster_ID	#miRNAs	#edges	miRNA_list
1	6	11	hsa-mir-582;hsa-mir-889;hsa-mir-3179-1;hsa-mir-3179-2;hsa-mir-3179-3;hsa-mir-4281;
2	14	26	hsa-mir-34a;hsa-mir-203a;hsa-mir-205;hsa-mir-200b;hsa-mir-141;hsa-mir-200c;hsa-mir-200a;hsa-mir-34b;hsa-mir-34c;hsa-mir-429;hsa-mir-449a;hsa-mir-449b;hsa-mir-449c;hsa-mir-203b;
3	8	10	hsa-mir-376c;hsa-mir-376a-1;hsa-mir-377;hsa-mir-376b;hsa-mir-545;hsa-mir-376a-2;hsa-mir-624;hsa-mir-3137;
4	9	17	hsa-mir-762;hsa-mir-670;hsa-mir-761;hsa-mir-764;hsa-mir-759;hsa-mir-1207;hsa-mir-711;hsa-mir-718;hsa-mir-3181;
5	8	14	hsa-mir-625;hsa-mir-1227;hsa-mir-1203;hsa-mir-1249;hsa-mir-1827;hsa-mir-4323;hsa-mir-4419b;hsa-mir-4648;
6	36	90	hsa-let-7c;hsa-mir-15a;hsa-mir-16-1;hsa-mir-17;hsa-mir-18a;hsa-mir-19a;hsa-mir-19b-1;hsa-mir-19b-2;hsa-mir-20a;hsa-mir-21;hsa-mir-25;hsa-mir-92a-1;hsa-mir-92a-2;hsa-mir-93;hsa-mir-99a;hsa-mir-100;hsa-mir-106a;hsa-mir-16-2;hsa-mir-221;hsa-mir-222;hsa-mir-223;hsa-mir-15b;hsa-mir-125b-1;hsa-mir-143;hsa-mir-145;hsa-mir-125a;hsa-mir-125b-2;hsa-mir-150;hsa-mir-195;hsa-mir-155;hsa-mir-106b;hsa-mir-99b;h…
7	12	19	hsa-mir-512-1;hsa-mir-512-2;hsa-mir-660;hsa-mir-665;hsa-mir-1285-1;hsa-mir-1285-2;hsa-mir-3131;hsa-mir-4262;hsa-mir-3648;hsa-mir-3687;hsa-mir-4491;hsa-mir-4741;
8	7	7	hsa-mir-23a;hsa-mir-24-1;hsa-mir-24-2;hsa-mir-23b;hsa-mir-339;hsa-mir-933;hsa-mir-23c;
9	13	14	hsa-mir-216a;hsa-mir-217;hsa-mir-363;hsa-mir-424;hsa-mir-490;hsa-mir-503;hsa-mir-623;hsa-mir-216b;hsa-mir-1290;hsa-mir-1265;hsa-mir-1275;hsa-mir-3065;hsa-mir-4792;
10	8	20	hsa-mir-208a;hsa-mir-1-2;hsa-mir-133a-1;hsa-mir-133a-2;hsa-mir-206;hsa-mir-1-1;hsa-mir-133b;hsa-mir-208b;
11	10	27	hsa-mir-548h-3;hsa-mir-4436b-1;hsa-mir-5197;hsa-mir-4436b-2;hsa-mir-4444-2;hsa-mir-3670-2;hsa-mir-4524b;hsa-mir-5571;hsa-mir-5100;hsa-mir-5572;
12	7	15	hsa-mir-196a-1;hsa-mir-196a-2;hsa-mir-146a;hsa-mir-149;hsa-mir-196b;hsa-mir-499a;hsa-mir-499b;
13	8	12	hsa-mir-658;hsa-mir-1260a;hsa-mir-1260b;hsa-mir-3182;hsa-mir-3197;hsa-mir-2392;hsa-mir-4521;hsa-mir-7977;
14	12	22	hsa-mir-548a-1;hsa-mir-1225;hsa-mir-1286;hsa-mir-1307;hsa-mir-1909;hsa-mir-1910;hsa-mir-1911;hsa-mir-1912;hsa-mir-1913;hsa-mir-1914;hsa-mir-1915;hsa-mir-3138;
15	8	13	hsa-mir-577;hsa-mir-891a;hsa-mir-892a;hsa-mir-890;hsa-mir-891b;hsa-mir-892b;hsa-mir-1282;hsa-mir-3924;
16	7	10	hsa-mir-26a-1;hsa-mir-26b;hsa-mir-29a;hsa-mir-29b-1;hsa-mir-29b-2;hsa-mir-29c;hsa-mir-26a-2;
17	15	21	hsa-mir-138-2;hsa-mir-138-1;hsa-mir-944;hsa-mir-3147;hsa-mir-3157;hsa-mir-3178;hsa-mir-3662;hsa-mir-3663;hsa-mir-3665;hsa-mir-3666;hsa-mir-4437;hsa-mir-4484;hsa-mir-4497;hsa-mir-4505;hsa-mir-4674;
18	5	4	hsa-mir-190a;hsa-mir-190b;hsa-mir-942;hsa-mir-1284;hsa-mir-378g;
19	14	26	hsa-mir-1468;hsa-mir-1183;hsa-mir-1204;hsa-mir-1205;hsa-mir-1206;hsa-mir-1208;hsa-mir-1251;hsa-mir-1469;hsa-mir-1470;hsa-mir-1471;hsa-mir-4277;hsa-mir-3653;hsa-mir-4457;hsa-mir-4635;
20	73	236	hsa-mir-103a-2;hsa-mir-103a-1;hsa-mir-107;hsa-mir-218-1;hsa-mir-218-2;hsa-mir-374a;hsa-mir-380;hsa-mir-412;hsa-mir-496;hsa-mir-527;hsa-mir-507;hsa-mir-552;hsa-mir-572;hsa-mir-585;hsa-mir-548b;hsa-mir-614;hsa-mir-634;hsa-mir-648;hsa-mir-769;hsa-mir-770;hsa-mir-374b;hsa-mir-935;hsa-mir-1178;hsa-mir-1234;hsa-mir-1237;hsa-mir-548l;hsa-mir-1253;hsa-mir-1288;hsa-mir-1306;hsa-mir-103b-1;hsa-mir-103b-2;h…
21	16	36	hsa-mir-323a;hsa-mir-576;hsa-mir-628;hsa-mir-654;hsa-mir-3145;hsa-mir-3152;hsa-mir-323b;hsa-mir-4293;hsa-mir-4276;hsa-mir-3682;hsa-mir-4513;hsa-mir-4520a;hsa-mir-4753;hsa-mir-5579;hsa-mir-5689;hsa-mir-5693;
22	27	44	hsa-mir-32;hsa-mir-588;hsa-mir-595;hsa-mir-603;hsa-mir-611;hsa-mir-640;hsa-mir-651;hsa-mir-887;hsa-mir-1263;hsa-mir-3142;hsa-mir-3146;hsa-mir-3167;hsa-mir-4301;hsa-mir-4304;hsa-mir-4305;hsa-mir-3646;hsa-mir-3669;hsa-mir-3939;hsa-mir-548aj-2;hsa-mir-4490;hsa-mir-4642;hsa-mir-4669;hsa-mir-4675;hsa-mir-4697;hsa-mir-4700;hsa-mir-4761;hsa-mir-4789;
23	11	19	hsa-let-7a-1;hsa-let-7a-2;hsa-let-7a-3;hsa-mir-181a-2;hsa-mir-181b-1;hsa-mir-181c;hsa-mir-181a-1;hsa-mir-181b-2;hsa-mir-497;hsa-mir-181d;hsa-mir-4298;
24	22	37	hsa-mir-423;hsa-mir-505;hsa-mir-626;hsa-mir-1296;hsa-mir-1271;hsa-mir-1301;hsa-mir-1180;hsa-mir-1228;hsa-mir-1229;hsa-mir-1287;hsa-mir-1299;hsa-mir-1246;hsa-mir-1247;hsa-mir-1269a;hsa-mir-2276;hsa-mir-2277;hsa-mir-2278;hsa-mir-3196;hsa-mir-3656;hsa-mir-3945;hsa-mir-1269b;hsa-mir-4640;
25	9	15	hsa-mir-561;hsa-mir-548j;hsa-mir-548m;hsa-mir-1279;hsa-mir-2114;hsa-mir-2115;hsa-mir-2116;hsa-mir-2117;hsa-mir-548q;

## Sheet: Table S4A
Table S4A Comparison of results from 3 web tools miRCancer, miRiaD and miRLiN for the query 'choriocarcinoma'.
miRCancer
miRNAs	Associated PMIDs
hsa-mir-199b	19900756
hsa-mir-218	24973709
hsa-mir-34a	20351093;23327670
miRiaD
miRNAs	Associated PMIDs
miR-126	25341970
miR-141	21726338
miR-199	19900756
miR-218	24973709
miR-34	23327670;20351093
miRLiN (15 highest ranked miRNAs)
miRNAs	Likely Relevant PMIDs	Potentially Relevant Sentences
hsa-mir-378a	25122062	Using a choriocarcinoma cell line, BeWo, we found that miR-378a-5p was down-regulated during forskolin-induced STB differentiation.
hsa-mir-371b	22721760	The analyzed cell types share many similar patterns of miRNAs, but are significantly distinct in the expression of three miRNA clusters: chromosome 19 miRNA cluster (C19MC; containing 54 different miRNAs), C14MC (34 miRNAs) and a minor cluster (miRNA-371 to miRNA-373 cluster), also located on chromosome 19.
hsa-mir-371a	22721760	The analyzed cell types share many similar patterns of miRNAs, but are significantly distinct in the expression of three miRNA clusters: chromosome 19 miRNA cluster (C19MC; containing 54 different miRNAs), C14MC (34 miRNAs) and a minor cluster (miRNA-371 to miRNA-373 cluster), also located on chromosome 19.
hsa-mir-199b
hsa-let-7g	22721760	The placenta-specific miRNAs miR-141 and miR-21 as well as let-7g are expressed in all tested cells with the highest expression in primary trophoblast cells.
hsa-mir-373	22721760	The analyzed cell types share many similar patterns of miRNAs, but are significantly distinct in the expression of three miRNA clusters: chromosome 19 miRNA cluster (C19MC; containing 54 different miRNAs), C14MC (34 miRNAs) and a minor cluster (miRNA-371 to miRNA-373 cluster), also located on chromosome 19.
hsa-mir-218-1
hsa-mir-218-2
hsa-mir-34a
hsa-mir-145	23251245	Cell proliferation and invasion ability of human choriocarcinoma cells lessened due to inhibition of Sox2 expression by microRNA-145.
hsa-mir-141	22721760	The placenta-specific miRNAs miR-141 and miR-21 as well as let-7g are expressed in all tested cells with the highest expression in primary trophoblast cells.
hsa-mir-585	21795477	Indirect association with hsa-mir-218
hsa-mir-15a	22564678	Here, we show that SERT expression is regulated additionally by miR-15a as well as miR-16 in human and rat tissues. This post-transcriptional regulation was observed and characterized in reporter assays and likewise when endogenous SERT expression was evaluated in human placental choriocarcinoma JAR cells and rat brain raphe RN46A cells - two cell lines that endogenously express SERT
hsa-mir-624	-	Nothing relevant found, further investigation needed as to why this was ranked higher than hsa-mir-126 for which relevant citations are present.
hsa-mir-126

## Sheet: Table S4B
Table S4B Comparison of results from 3 web tools miRCancer, miRiaD and miRLiN for the query 'meningioma'.
miRCancer
miRNAs	Associated PMIDs
hsa-mir-128	25785017
hsa-mir-200a	19703993
hsa-mir-224	25783051
hsa-mir-335	22886530
miRiaD
miRNAs	Associated PMIDs
miR-145	23108408
miR-190	22674195
miR-200	19703993
miR-219	22674195
miR-29	22674195
miR-335	22886530
miRLiN (12 highest ranked miRNAs)
miRNAs	Likely Relevant PMIDs	Potentially Relevant Sentences
hsa-mir-190a
hsa-mir-219b
hsa-mir-219a-1
hsa-mir-219a-2
hsa-mir-224
hsa-mir-128-2
hsa-mir-128-1
hsa-mir-335
hsa-mir-4417	-	Nothing relevant found, further investigation needed as to why this was ranked higher than hsa-mir-200a for which relevant citations are present.
hsa-mir-29c
hsa-mir-185	26458593	Negative association, the abstract states explicitly that has-mir185 is not linked to meningioma.
hsa-mir-200a
